# Supplementary material for: Integrated Proteomic and Molecular Identification of Thermophilic Geobacillus Strains from Algerian Desert Sands and Their Enzymatic Potential
Source: Life (Basel). 2025 Aug 21;15(8):1327. doi: 10.3390/life15081327 (PMC12387256; doi:10.3390/life15081327)
Supplement: Supplementary file 1 [file life-15-01327-s001.zip]

Archive with 1 entries (1 files):
- life-3799089-supplementary.pdf
